# Supplementary material for: The Interaction of Dietary Pectin, Inulin, and Psyllium with Copper Nanoparticle Induced Changes to the Cardiovascular System
Source: Nutrients. 2023 Aug 11;15(16):3557. doi: 10.3390/nu15163557 (PMC10457830; doi:10.3390/nu15163557)
Supplement: Supplementary file 1 [file nutrients-15-03557-s001.zip]

Archive with 1 entries (1 files):
- nutrients-2528889-supplementary.pdf
